# Supplementary material for: A Systematic Review of Ecological Momentary Assessment Procedures of Self-Harm (With and Without Suicidal Intent) Studies in Adolescents and Young Adults
Source: Int J Environ Res Public Health. 2026 Jan 7;23(1):84. doi: 10.3390/ijerph23010084 (PMC12841142; doi:10.3390/ijerph23010084)
Supplement: Supplementary file 1 [file ijerph-23-00084-s001.zip]

Archive with 2 entries (1 files):
- ijerph-3990745-supplementary/
- ijerph-3990745-supplementary/ijerph-3990745-Supplementary File S1.pdf
